# Supplementary material for: Capturing the Heterogeneity of the PDAC Tumor Microenvironment: Novel Triple Co-Culture Spheroids for Drug Screening and Angiogenic Evaluation
Source: Cells. 2025 Mar 18;14(6):450. doi: 10.3390/cells14060450 (PMC11940881; doi:10.3390/cells14060450)
Supplement: Supplementary file 1 [file cells-14-00450-s001.zip]

Archive with 1 entries (1 files):
- cells-3504694-supplementary.pdf
